# Supplementary material for: Assessing the Conformity of Mycelium Biocomposites for Ecological Insulation Solutions
Source: Materials (Basel). 2024 Dec 13;17(24):6111. doi: 10.3390/ma17246111 (PMC11677991; doi:10.3390/ma17246111)
Supplement: Supplementary file 1 [file materials-17-06111-s001.zip]

Archive with 16 entries (14 files):
- dataset statistics.xlsx
- SEM/
- SEM/1000x_C1_1 HS_A.jpg
- SEM/1000x_D1_5 BS_B.jpg
- SEM/1000x_M1_4 WF_C.jpg
- SEM/1000x_S1_1 BSD_D.jpg
- Stat summary.pdf
- stereomicroscopy/
- stereomicroscopy/A surf.tif
- stereomicroscopy/B cross.tif
- stereomicroscopy/C surf.tif
- stereomicroscopy/D cros.tif
- stereomicroscopy/E surf.tif
- stereomicroscopy/F cros.tif
- stereomicroscopy/G surf.tif
- stereomicroscopy/H cros.tif
