# Supplementary material for: Assessing the Conformity of Mycelium Biocomposites for Ecological Insulation Solutions
Source: Materials (Basel). 2024 Dec 13;17(24):6111. doi: 10.3390/ma17246111 (PMC11677991; doi:10.3390/ma17246111)
Supplement: Supplementary file 1 [file materials-17-06111-s001.zip › dataset statistics.xlsx]

## Sheet: variant
	Table x. Composition of mycelium composite variants. HS=hemp shives; BS=birch sawdust; WF=waste fibres; BSD=birch sanding dust; WB=wheat bran; BB=birch bark
	Variant	Component (g)
		HS	BS	WF	BSD	WB	BB
	C 1	600	-	-	-	48	-
	C 2	420	-	-	-	48	180
	C 3	648	-	-	-	-	-
	D 1	-	600	-	-	48	-
	D 2	-	420	-	-	48	180
	D 3	-	648	-	-	-	-
	M 1	-	-	600	-	48	-
	M 2	300	-	300	-	48	-
	M 3	-	300	300	-	48	-
	S 1	-	-	-	600	48	-
	S 2	300	-	-	300	48	-
	S 3	-	300	-	300	48	-

## Sheet:  fire_statistics
Main_sample	Tested_sample_number	Time_of_ignition_s	Time_of_flameout_s	Total_heat_release_MJ_m2	Heat_release_peak_kW_m2	Total_smoke_release_m2_m2		ANOVA	Time_of_ignition_s	Time_of_flameout_s	Total_heat_release_MJ_m2	Heat_release_peak_kW_m2	Total_smoke_release_m2_m2
C1	C111	8	383	13.8388	150.979	12.4		p value	1.46784e-06	7.8125e-14	7.60485e-08	1.32944e-06	1.56163e-19
C1	C112	7	404	10.3035	149.119	18.2
C1	C113	7	328	13.5015	149.774	17.3		POST - HOC Tokey-HDS
C2	C211	10	819	29.6363	200.123	133.9		Result_name	Pairs of groups	p adj	Significence
C2	C212	10	640	28.969	196.439	143.4		Time_of_ignition_s	C2-C1	0.861968	Ns
C2	C213	10	781	31.7983	200.517	149.1		Time_of_ignition_s	C3-C1	1	Ns
C3	C311	8	265	12.7328	165.343	13.2		Time_of_ignition_s	D1-C1	0.0307274	S
C3	C312	7	280	12.5293	166.998	34.1		Time_of_ignition_s	D2-C1	0.00135438	S
C3	C313	8	291	11.7333	155.843	14		Time_of_ignition_s	D3-C1	0.182271	Ns
D1	D111	14	774	32.8329	179.442	19.5		Time_of_ignition_s	M1-C1	0.0166693	S
D1	D112	15	700	35.5988	174.928	28.8		Time_of_ignition_s	M2-C1	0.990686	Ns
D1	D113	11	649	32.3795	194.684	23.7		Time_of_ignition_s	M3-C1	5.71408e-06	S
D2	D211	15	1177	65.953	167.069	311.6		Time_of_ignition_s	S1-C1	1	Ns
D2	D212	15	1257	58.9934	193.757	263.9		Time_of_ignition_s	S2-C1	0.218788	Ns
D2	D213	16	1109	61.2908	182.561	269		Time_of_ignition_s	S3-C1	0.182271	Ns
D3	D311	11	701	37.3861	238.413	50		Time_of_ignition_s	C3-C2	0.936423	Ns
D3	D312	12	724	34.1926	236.151	34.9		Time_of_ignition_s	D1-C2	0.626802	Ns
D3	D313	13	707	33.5235	254.769	37		Time_of_ignition_s	D2-C2	0.0785416	Ns
M1	M1-1	18	100	5.36929	125.297	34.1		Time_of_ignition_s	D3-C2	0.977638	Ns
M1	M1-2	11	197	6.15337	142.572	37.89		Time_of_ignition_s	M1-C2	0.360932	Ns
M2	M2-11	9	769	18.2798	152.234			Time_of_ignition_s	M2-C2	0.999903	Ns
M2	M2-12	9		5.74329	135.663	74.3		Time_of_ignition_s	M3-C2	0.000552709	S
M2	M2-14	9	740	8.02639	135.165			Time_of_ignition_s	S1-C2	0.998669	Ns
M2	M2-13	9		15.4138	155.373	107		Time_of_ignition_s	S2-C2	0.99911	Ns
M3	M3-21	15	915	16.5993	141.764	5.7		Time_of_ignition_s	S3-C2	0.977638	Ns
M3	M3-22	20	825	26.2456	151.612	7.9		Time_of_ignition_s	D1-C3	0.0496183	S
M3	M3-24	18	892	21.9019	134.643	7.9		Time_of_ignition_s	D2-C3	0.00231862	S
M3	M3-23	19	782	24.6523	137.816	8		Time_of_ignition_s	D3-C3	0.26465	Ns
S1	S1_1			25.1992	181.628			Time_of_ignition_s	M1-C3	0.0260608	S
S1	S1_2			59.4996	198.693			Time_of_ignition_s	M2-C3	0.998572	Ns
S1	S2-11	8	566	17.9271	151.47	11.3		Time_of_ignition_s	M3-C3	9.988e-06	S
S2	S2-12	9	515	19.2246	154.22	12		Time_of_ignition_s	S1-C3	1	Ns
S2	S2-14	9	568	19.6812	137.23	9.1		Time_of_ignition_s	S2-C3	0.331514	Ns
S2	S2-13	10	542	18.9546	138.34			Time_of_ignition_s	S3-C3	0.26465	Ns
S2	S2-31	9		23.3499	155.91	9.7		Time_of_ignition_s	D2-D1	0.977638	Ns
S2	S3-11	15	749	42.5825	169.83	15.3		Time_of_ignition_s	D3-D1	0.999217	Ns
S2	S3-21	11	679	30.7452	169.085	13.7		Time_of_ignition_s	M1-D1	0.999923	Ns
S2	S3-31	15	578	32.9517	214.049			Time_of_ignition_s	M2-D1	0.189677	Ns
S3	S3-211	11	700	27.6257	145.546	17.2		Time_of_ignition_s	M3-D1	0.123092	Ns
S3	S3-213	14	745	31.5944	203.983	14.7		Time_of_ignition_s	S1-D1	0.452909	Ns
S3	S3-214	11	702	31.5812	206.225	14.7		Time_of_ignition_s	S2-D1	0.881726	Ns
								Time_of_ignition_s	S3-D1	0.999217	Ns
								Time_of_ignition_s	D3-D2	0.626802	Ns
								Time_of_ignition_s	M1-D2	0.999997	Ns
								Time_of_ignition_s	M2-D2	0.00958262	S
								Time_of_ignition_s	M3-D2	0.806414	Ns
								Time_of_ignition_s	S1-D2	0.0955788	Ns
								Time_of_ignition_s	S2-D2	0.12793	Ns
								Time_of_ignition_s	S3-D2	0.626802	Ns
								Time_of_ignition_s	M1-D3	0.95163	Ns
								Time_of_ignition_s	M2-D3	0.676874	Ns
								Time_of_ignition_s	M3-D3	0.0165632	S
								Time_of_ignition_s	S1-D3	0.813654	Ns
								Time_of_ignition_s	S2-D3	0.999942	Ns
								Time_of_ignition_s	S3-D3	1	Ns
								Time_of_ignition_s	M2-M1	0.0955788	Ns
								Time_of_ignition_s	M3-M1	0.640203	Ns
								Time_of_ignition_s	S1-M1	0.26465	Ns
								Time_of_ignition_s	S2-M1	0.592446	Ns
								Time_of_ignition_s	S3-M1	0.95163	Ns
								Time_of_ignition_s	M3-M2	2.82033e-05	S
								Time_of_ignition_s	S1-M2	0.999998	Ns
								Time_of_ignition_s	S2-M2	0.82534	Ns
								Time_of_ignition_s	S3-M2	0.676874	Ns
								Time_of_ignition_s	S1-M3	0.0041481	S
								Time_of_ignition_s	S2-M3	0.000297798	S
								Time_of_ignition_s	S3-M3	0.0165632	S
								Time_of_ignition_s	S2-S1	0.924256	Ns
								Time_of_ignition_s	S3-S1	0.813654	Ns
								Time_of_ignition_s	S3-S2	0.999942	Ns
								Time_of_flameout_s	C2-C1	1.12932e-05	S
								Time_of_flameout_s	C3-C1	0.813604	Ns
								Time_of_flameout_s	D1-C1	6.38912e-05	S
								Time_of_flameout_s	D2-C1	3.29869e-12	S
								Time_of_flameout_s	D3-C1	5.58106e-05	S
								Time_of_flameout_s	M1-C1	0.0313367	S
								Time_of_flameout_s	M2-C1	4.78624e-05	S
								Time_of_flameout_s	M3-C1	3.81812e-08	S
								Time_of_flameout_s	S1-C1	0.317626	Ns
								Time_of_flameout_s	S2-C1	0.00134059	S
								Time_of_flameout_s	S3-C1	4.45787e-05	S
								Time_of_flameout_s	C3-C2	2.34324e-07	S
								Time_of_flameout_s	D1-C2	0.999722	Ns
								Time_of_flameout_s	D2-C2	9.11324e-07	S
								Time_of_flameout_s	D3-C2	0.999871	Ns
								Time_of_flameout_s	M1-C2	1.82622e-08	S
								Time_of_flameout_s	M2-C2	1	Ns
								Time_of_flameout_s	M3-C2	0.573906	Ns
								Time_of_flameout_s	S1-C2	0.416343	Ns
								Time_of_flameout_s	S2-C2	0.133372	Ns
								Time_of_flameout_s	S3-C2	0.99997	Ns
								Time_of_flameout_s	D1-C3	1.13544e-06	S
								Time_of_flameout_s	D2-C3	3.40505e-13	S
								Time_of_flameout_s	D3-C3	1.00319e-06	S
								Time_of_flameout_s	M1-C3	0.547274	Ns
								Time_of_flameout_s	M2-C3	1.30726e-06	S
								Time_of_flameout_s	M3-C3	1.13763e-09	S
								Time_of_flameout_s	S1-C3	0.0268961	S
								Time_of_flameout_s	S2-C3	1.03447e-05	S
								Time_of_flameout_s	S3-C3	8.16839e-07	S
								Time_of_flameout_s	D2-D1	1.89856e-07	S
								Time_of_flameout_s	D3-D1	1	Ns
								Time_of_flameout_s	M1-D1	6.72325e-08	S
								Time_of_flameout_s	M2-D1	0.999459	Ns
								Time_of_flameout_s	M3-D1	0.174438	Ns
								Time_of_flameout_s	S1-D1	0.738962	Ns
								Time_of_flameout_s	S2-D1	0.524196	Ns
								Time_of_flameout_s	S3-D1	1	Ns
								Time_of_flameout_s	D3-D2	2.1368e-07	S
								Time_of_flameout_s	M1-D2	2.12719e-13	S
								Time_of_flameout_s	M2-D2	8.51838e-06	S
								Time_of_flameout_s	M3-D2	3.39104e-05	S
								Time_of_flameout_s	S1-D2	8.91421e-07	S
								Time_of_flameout_s	S2-D2	2.21783e-10	S
								Time_of_flameout_s	S3-D2	2.6045e-07	S
								Time_of_flameout_s	M1-D3	6.07028e-08	S
								Time_of_flameout_s	M2-D3	0.999708	Ns
								Time_of_flameout_s	M3-D3	0.194875	Ns
								Time_of_flameout_s	S1-D3	0.715158	Ns
								Time_of_flameout_s	S2-D3	0.483419	Ns
								Time_of_flameout_s	S3-D3	1	Ns
								Time_of_flameout_s	M2-M1	8.24601e-08	S
								Time_of_flameout_s	M3-M1	2.23436e-10	S
								Time_of_flameout_s	S1-M1	0.000896486	S
								Time_of_flameout_s	S2-M1	3.68033e-07	S
								Time_of_flameout_s	S3-M1	5.12351e-08	S
								Time_of_flameout_s	M3-M2	0.810326	Ns
								Time_of_flameout_s	S1-M2	0.439447	Ns
								Time_of_flameout_s	S2-M2	0.218241	Ns
								Time_of_flameout_s	S3-M2	0.999909	Ns
								Time_of_flameout_s	S1-M3	0.0200433	S
								Time_of_flameout_s	S2-M3	0.000172669	S
								Time_of_flameout_s	S3-M3	0.23298	Ns
								Time_of_flameout_s	S2-S1	0.999981	Ns
								Time_of_flameout_s	S3-S1	0.674234	Ns
								Time_of_flameout_s	S3-S2	0.418055	Ns
								Total_heat_release_MJ_m2	C2-C1	0.223594	Ns
								Total_heat_release_MJ_m2	C3-C1	1	Ns
								Total_heat_release_MJ_m2	D1-C1	0.0731878	Ns
								Total_heat_release_MJ_m2	D2-C1	5.54528e-07	S
								Total_heat_release_MJ_m2	D3-C1	0.0436515	S
								Total_heat_release_MJ_m2	M1-C1	0.997209	Ns
								Total_heat_release_MJ_m2	M2-C1	1	Ns
								Total_heat_release_MJ_m2	M3-C1	0.863046	Ns
								Total_heat_release_MJ_m2	S1-C1	0.0590158	Ns
								Total_heat_release_MJ_m2	S2-C1	0.275096	Ns
								Total_heat_release_MJ_m2	S3-C1	0.215179	Ns
								Total_heat_release_MJ_m2	C3-C2	0.209997	Ns
								Total_heat_release_MJ_m2	D1-C2	0.999986	Ns
								Total_heat_release_MJ_m2	D2-C2	0.000928023	S
								Total_heat_release_MJ_m2	D3-C2	0.999593	Ns
								Total_heat_release_MJ_m2	M1-C2	0.0561211	Ns
								Total_heat_release_MJ_m2	M2-C2	0.122864	Ns
								Total_heat_release_MJ_m2	M3-C2	0.967041	Ns
								Total_heat_release_MJ_m2	S1-C2	0.999931	Ns
								Total_heat_release_MJ_m2	S2-C2	0.999947	Ns
								Total_heat_release_MJ_m2	S3-C2	1	Ns
								Total_heat_release_MJ_m2	D1-C3	0.0678109	Ns
								Total_heat_release_MJ_m2	D2-C3	5.08289e-07	S
								Total_heat_release_MJ_m2	D3-C3	0.040281	S
								Total_heat_release_MJ_m2	M1-C3	0.997891	Ns
								Total_heat_release_MJ_m2	M2-C3	1	Ns
								Total_heat_release_MJ_m2	M3-C3	0.846337	Ns
								Total_heat_release_MJ_m2	S1-C3	0.0545811	Ns
								Total_heat_release_MJ_m2	S2-C3	0.2565	Ns
								Total_heat_release_MJ_m2	S3-C3	0.201967	Ns
								Total_heat_release_MJ_m2	D2-D1	0.0040313	S
								Total_heat_release_MJ_m2	D3-D1	1	Ns
								Total_heat_release_MJ_m2	M1-D1	0.0172773	S
								Total_heat_release_MJ_m2	M2-D1	0.0329198	S
								Total_heat_release_MJ_m2	M3-D1	0.733153	Ns
								Total_heat_release_MJ_m2	S1-D1	1	Ns
								Total_heat_release_MJ_m2	S2-D1	0.973493	Ns
								Total_heat_release_MJ_m2	S3-D1	0.999991	Ns
								Total_heat_release_MJ_m2	D3-D2	0.00728737	S
								Total_heat_release_MJ_m2	M1-D2	3.95491e-07	S
								Total_heat_release_MJ_m2	M2-D2	1.06893e-07	S
								Total_heat_release_MJ_m2	M3-D2	1.02312e-05	S
								Total_heat_release_MJ_m2	S1-D2	0.00518485	S
								Total_heat_release_MJ_m2	S2-D2	1.38166e-05	S
								Total_heat_release_MJ_m2	S3-D2	0.000982161	S
								Total_heat_release_MJ_m2	M1-D3	0.0103569	S
								Total_heat_release_MJ_m2	M2-D3	0.0182229	S
								Total_heat_release_MJ_m2	M3-D3	0.579097	Ns
								Total_heat_release_MJ_m2	S1-D3	1	Ns
								Total_heat_release_MJ_m2	S2-D3	0.908082	Ns
								Total_heat_release_MJ_m2	S3-D3	0.999686	Ns
								Total_heat_release_MJ_m2	M2-M1	0.998243	Ns
								Total_heat_release_MJ_m2	M3-M1	0.374258	Ns
								Total_heat_release_MJ_m2	S1-M1	0.0139362	S
								Total_heat_release_MJ_m2	S2-M1	0.0645925	Ns
								Total_heat_release_MJ_m2	S3-M1	0.0537592	Ns
								Total_heat_release_MJ_m2	M3-M2	0.726007	Ns
								Total_heat_release_MJ_m2	S1-M2	0.0257062	S
								Total_heat_release_MJ_m2	S2-M2	0.126777	Ns
								Total_heat_release_MJ_m2	S3-M2	0.117283	Ns
								Total_heat_release_MJ_m2	S1-M3	0.669647	Ns
								Total_heat_release_MJ_m2	S2-M3	0.998185	Ns
								Total_heat_release_MJ_m2	S3-M3	0.962968	Ns
								Total_heat_release_MJ_m2	S2-S1	0.95244	Ns
								Total_heat_release_MJ_m2	S3-S1	0.99995	Ns
								Total_heat_release_MJ_m2	S3-S2	0.999923	Ns
								Heat_release_peak_kW_m2	C2-C1	0.0710352	Ns
								Heat_release_peak_kW_m2	C3-C1	0.998823	Ns
								Heat_release_peak_kW_m2	D1-C1	0.508842	Ns
								Heat_release_peak_kW_m2	D2-C1	0.592581	Ns
								Heat_release_peak_kW_m2	D3-C1	2.75828e-05	S
								Heat_release_peak_kW_m2	M1-C1	0.996772	Ns
								Heat_release_peak_kW_m2	M2-C1	1	Ns
								Heat_release_peak_kW_m2	M3-C1	0.999953	Ns
								Heat_release_peak_kW_m2	S1-C1	0.758066	Ns
								Heat_release_peak_kW_m2	S2-C1	0.995163	Ns
								Heat_release_peak_kW_m2	S3-C1	0.414199	Ns
								Heat_release_peak_kW_m2	C3-C2	0.374354	Ns
								Heat_release_peak_kW_m2	D1-C2	0.991942	Ns
								Heat_release_peak_kW_m2	D2-C2	0.980949	Ns
								Heat_release_peak_kW_m2	D3-C2	0.146035	Ns
								Heat_release_peak_kW_m2	M1-C2	0.0160886	S
								Heat_release_peak_kW_m2	M2-C2	0.0162114	S
								Heat_release_peak_kW_m2	M3-C2	0.00905032	S
								Heat_release_peak_kW_m2	S1-C2	0.927882	Ns
								Heat_release_peak_kW_m2	S2-C2	0.16851	Ns
								Heat_release_peak_kW_m2	S3-C2	0.997703	Ns
								Heat_release_peak_kW_m2	D1-C3	0.953958	Ns
								Heat_release_peak_kW_m2	D2-C3	0.976654	Ns
								Heat_release_peak_kW_m2	D3-C3	0.000292601	S
								Heat_release_peak_kW_m2	M1-C3	0.816206	Ns
								Heat_release_peak_kW_m2	M2-C3	0.966397	Ns
								Heat_release_peak_kW_m2	M3-C3	0.906137	Ns
								Heat_release_peak_kW_m2	S1-C3	0.996359	Ns
								Heat_release_peak_kW_m2	S2-C3	1	Ns
								Heat_release_peak_kW_m2	S3-C3	0.91122	Ns
								Heat_release_peak_kW_m2	D2-D1	1	Ns
								Heat_release_peak_kW_m2	D3-D1	0.0116526	S
								Heat_release_peak_kW_m2	M1-D1	0.149733	Ns
								Heat_release_peak_kW_m2	M2-D1	0.216959	Ns
								Heat_release_peak_kW_m2	M3-D1	0.139309	Ns
								Heat_release_peak_kW_m2	S1-D1	1	Ns
								Heat_release_peak_kW_m2	S2-D1	0.870211	Ns
								Heat_release_peak_kW_m2	S3-D1	1	Ns
								Heat_release_peak_kW_m2	D3-D2	0.00837737	S
								Heat_release_peak_kW_m2	M1-D2	0.187402	Ns
								Heat_release_peak_kW_m2	M2-D2	0.276884	Ns
								Heat_release_peak_kW_m2	M3-D2	0.182652	Ns
								Heat_release_peak_kW_m2	S1-D2	1	Ns
								Heat_release_peak_kW_m2	S2-D2	0.92618	Ns
								Heat_release_peak_kW_m2	S3-D2	1	Ns
								Heat_release_peak_kW_m2	M1-D3	1.21191e-05	S
								Heat_release_peak_kW_m2	M2-D3	3.04492e-06	S
								Heat_release_peak_kW_m2	M3-D3	1.6726e-06	S
								Heat_release_peak_kW_m2	S1-D3	0.00421325	S
								Heat_release_peak_kW_m2	S2-D3	1.90114e-05	S
								Heat_release_peak_kW_m2	S3-D3	0.0171073	S
								Heat_release_peak_kW_m2	M2-M1	0.999873	Ns
								Heat_release_peak_kW_m2	M3-M1	0.999996	Ns
								Heat_release_peak_kW_m2	S1-M1	0.286244	Ns
								Heat_release_peak_kW_m2	S2-M1	0.676884	Ns
								Heat_release_peak_kW_m2	S3-M1	0.113353	Ns
								Heat_release_peak_kW_m2	M3-M2	1	Ns
								Heat_release_peak_kW_m2	S1-M2	0.429943	Ns
								Heat_release_peak_kW_m2	S2-M2	0.88595	Ns
								Heat_release_peak_kW_m2	S3-M2	0.159162	Ns
								Heat_release_peak_kW_m2	S1-M3	0.30225	Ns
								Heat_release_peak_kW_m2	S2-M3	0.745271	Ns
								Heat_release_peak_kW_m2	S3-M3	0.0993171	Ns
								Heat_release_peak_kW_m2	S2-S1	0.985414	Ns
								Heat_release_peak_kW_m2	S3-S1	0.999987	Ns
								Heat_release_peak_kW_m2	S3-S2	0.780683	Ns
								Total_smoke_release_m2_m2	C2-C1	2.08558e-11	S
								Total_smoke_release_m2_m2	C3-C1	0.999992	Ns
								Total_smoke_release_m2_m2	D1-C1	0.9978	Ns
								Total_smoke_release_m2_m2	D2-C1	1.28786e-14	S
								Total_smoke_release_m2_m2	D3-C1	0.214789	Ns
								Total_smoke_release_m2_m2	M1-C1	0.63634	Ns
								Total_smoke_release_m2_m2	M2-C1	3.82826e-06	S
								Total_smoke_release_m2_m2	M3-C1	0.993274	Ns
								Total_smoke_release_m2_m2	S1-C1	1	Ns
								Total_smoke_release_m2_m2	S2-C1	0.999992	Ns
								Total_smoke_release_m2_m2	S3-C1	1	Ns
								Total_smoke_release_m2_m2	C3-C2	4.38773e-11	S
								Total_smoke_release_m2_m2	D1-C2	8.11526e-11	S
								Total_smoke_release_m2_m2	D2-C2	2.72582e-12	S
								Total_smoke_release_m2_m2	D3-C2	1.76105e-09	S
								Total_smoke_release_m2_m2	M1-C2	6.52556e-09	S
								Total_smoke_release_m2_m2	M2-C2	0.000923032	S
								Total_smoke_release_m2_m2	M3-C2	1.37845e-12	S
								Total_smoke_release_m2_m2	S1-C2	1.07408e-08	S
								Total_smoke_release_m2_m2	S2-C2	1.11555e-12	S
								Total_smoke_release_m2_m2	S3-C2	1.94347e-11	S
								Total_smoke_release_m2_m2	D1-C3	0.999999	Ns
								Total_smoke_release_m2_m2	D2-C3	1.28786e-14	S
								Total_smoke_release_m2_m2	D3-C3	0.471473	Ns
								Total_smoke_release_m2_m2	M1-C3	0.884265	Ns
								Total_smoke_release_m2_m2	M2-C3	1.05197e-05	S
								Total_smoke_release_m2_m2	M3-C3	0.882378	Ns
								Total_smoke_release_m2_m2	S1-C3	0.999693	Ns
								Total_smoke_release_m2_m2	S2-C3	0.991396	Ns
								Total_smoke_release_m2_m2	S3-C3	0.999979	Ns
								Total_smoke_release_m2_m2	D2-D1	1.28786e-14	S
								Total_smoke_release_m2_m2	D3-D1	0.726784	Ns
								Total_smoke_release_m2_m2	M1-D1	0.977988	Ns
								Total_smoke_release_m2_m2	M2-D1	2.40072e-05	S
								Total_smoke_release_m2_m2	M3-D1	0.64654	Ns
								Total_smoke_release_m2_m2	S1-D1	0.994395	Ns
								Total_smoke_release_m2_m2	S2-D1	0.904047	Ns
								Total_smoke_release_m2_m2	S3-D1	0.996557	Ns
								Total_smoke_release_m2_m2	D3-D2	1.28786e-14	S
								Total_smoke_release_m2_m2	M1-D2	1.31006e-14	S
								Total_smoke_release_m2_m2	M2-D2	4.26326e-14	S
								Total_smoke_release_m2_m2	M3-D2	1.28786e-14	S
								Total_smoke_release_m2_m2	S1-D2	1.53211e-14	S
								Total_smoke_release_m2_m2	S2-D2	1.28786e-14	S
								Total_smoke_release_m2_m2	S3-D2	1.28786e-14	S
								Total_smoke_release_m2_m2	M1-D3	0.999996	Ns
								Total_smoke_release_m2_m2	M2-D3	0.0013229	S
								Total_smoke_release_m2_m2	M3-D3	0.0159408	S
								Total_smoke_release_m2_m2	S1-D3	0.434296	Ns
								Total_smoke_release_m2_m2	S2-D3	0.039324	S
								Total_smoke_release_m2_m2	S3-D3	0.196691	Ns
								Total_smoke_release_m2_m2	M2-M1	0.00136368	S
								Total_smoke_release_m2_m2	M3-M1	0.131564	Ns
								Total_smoke_release_m2_m2	S1-M1	0.738272	Ns
								Total_smoke_release_m2_m2	S2-M1	0.271954	Ns
								Total_smoke_release_m2_m2	S3-M1	0.608156	Ns
								Total_smoke_release_m2_m2	M3-M2	2.30086e-07	S
								Total_smoke_release_m2_m2	S1-M2	0.000142754	S
								Total_smoke_release_m2_m2	S2-M2	3.42646e-07	S
								Total_smoke_release_m2_m2	S3-M2	3.47544e-06	S
								Total_smoke_release_m2_m2	S1-M3	1	Ns
								Total_smoke_release_m2_m2	S2-M3	0.999924	Ns
								Total_smoke_release_m2_m2	S3-M3	0.99559	Ns
								Total_smoke_release_m2_m2	S2-S1	1	Ns
								Total_smoke_release_m2_m2	S3-S1	1	Ns
								Total_smoke_release_m2_m2	S3-S2	0.999997	Ns

## Sheet: thermal_statistics
Parauga_nr	Atkārtojums	Materiāla_blīvums_g_cm3	λ_tests_mW_mxK			ANOVA	Materiāla_blīvums_g_cm3	λ_tests_mW_mxK
C1	1	0.09276	39.976			p values	1.24332e-05	3.05408e-05
C1	2	0.09728	40.039
C1	3	0.09512	40.441			POST - HOC Tokey-HDS
C2	1	0.12599	41.147			Result_name	Pairs of groups	p adj	Significence
C2	2	0.12829	41.676			Materiāla_blīvums_g_cm3	C2-C1	0.983426	Ns
C2	3	0.12473	41.759			Materiāla_blīvums_g_cm3	C3-C1	0.999999	Ns
C3	1	0.0822	39.872			Materiāla_blīvums_g_cm3	D1-C1	0.0703982	Ns
C3	2	0.08612	39.98			Materiāla_blīvums_g_cm3	D2-C1	0.0193545	S
C3	3	0.08334	40.411			Materiāla_blīvums_g_cm3	D3-C1	0.0453397	S
D1	1	0.17022	49.904			Materiāla_blīvums_g_cm3	M1-C1	0.00304718	S
D1	2	0.19499	51.334			Materiāla_blīvums_g_cm3	M2-C1	0.232079	Ns
D1	3	0.18842	52.543			Materiāla_blīvums_g_cm3	M3-C1	0.100122	Ns
D2	1	0.19588	47.967			Materiāla_blīvums_g_cm3	S1-C1	4.46851e-05	S
D2	2	0.19613	48.502			Materiāla_blīvums_g_cm3	S2-C1	0.817465	Ns
D2	3	0.20744	49.569			Materiāla_blīvums_g_cm3	S3-C1	0.0415399	S
D3	1	0.18427	48.034			Materiāla_blīvums_g_cm3	C3-C2	0.879724	Ns
D3	2	0.19176	52.34			Materiāla_blīvums_g_cm3	D1-C2	0.5392	Ns
D3	3	0.1937	48.826			Materiāla_blīvums_g_cm3	D2-C2	0.229382	Ns
M1	1	0.314461	66.062			Materiāla_blīvums_g_cm3	D3-C2	0.414759	Ns
M1	2	0.212525	49.59			Materiāla_blīvums_g_cm3	M1-C2	0.04918	S
M1	3	0.133665	39.44			Materiāla_blīvums_g_cm3	M2-C2	0.886276	Ns
M2	1	0.162298	47.437			Materiāla_blīvums_g_cm3	M3-C2	0.647387	Ns
M2	2	0.130292	40.35			Materiāla_blīvums_g_cm3	S1-C2	0.00079215	S
M2	3	0.212477	51.53			Materiāla_blīvums_g_cm3	S2-C2	0.999981	Ns
M3	1	0.211609	52.702			Materiāla_blīvums_g_cm3	S3-C2	0.392112	Ns
M3	2	0.164662	45.38			Materiāla_blīvums_g_cm3	D1-C3	0.0276895	S
M3	3	0.163935	46.13			Materiāla_blīvums_g_cm3	D2-C3	0.00711152	S
S1	1	0.301649	69.019			Materiāla_blīvums_g_cm3	D3-C3	0.0173186	S
S1	2	0.248158	64.71			Materiāla_blīvums_g_cm3	M1-C3	0.00108178	S
S1	3	0.248253	63.69			Materiāla_blīvums_g_cm3	M2-C3	0.104414	Ns
S2	1	0.14752	45.382			Materiāla_blīvums_g_cm3	M3-C3	0.0405669	S
S2	2	0.135061	42.5			Materiāla_blīvums_g_cm3	S1-C3	1.64598e-05	S
S2	3	0.140664	43.7			Materiāla_blīvums_g_cm3	S2-C3	0.56363	Ns
S3	1	0.178074	50.375			Materiāla_blīvums_g_cm3	S3-C3	0.0157885	S
S3	2	0.186827	53.069			Materiāla_blīvums_g_cm3	D2-D1	0.999973	Ns
S3	3	0.20796	51.578			Materiāla_blīvums_g_cm3	D3-D1	1	Ns
						Materiāla_blīvums_g_cm3	M1-D1	0.958128	Ns
						Materiāla_blīvums_g_cm3	M2-D1	0.999951	Ns
						Materiāla_blīvums_g_cm3	M3-D1	1	Ns
						Materiāla_blīvums_g_cm3	S1-D1	0.130833	Ns
						Materiāla_blīvums_g_cm3	S2-D1	0.863508	Ns
						Materiāla_blīvums_g_cm3	S3-D1	1	Ns
						Materiāla_blīvums_g_cm3	D3-D2	1	Ns
						Materiāla_blīvums_g_cm3	M1-D2	0.999553	Ns
						Materiāla_blīvums_g_cm3	M2-D2	0.982715	Ns
						Materiāla_blīvums_g_cm3	M3-D2	0.99967	Ns
						Materiāla_blīvums_g_cm3	S1-D2	0.358974	Ns
						Materiāla_blīvums_g_cm3	S2-D2	0.52651	Ns
						Materiāla_blīvums_g_cm3	S3-D2	1	Ns
						Materiāla_blīvums_g_cm3	M1-D3	0.986945	Ns
						Materiāla_blīvums_g_cm3	M2-D3	0.999258	Ns
						Materiāla_blīvums_g_cm3	M3-D3	1	Ns
						Materiāla_blīvums_g_cm3	S1-D3	0.19209	Ns
						Materiāla_blīvums_g_cm3	S2-D3	0.760129	Ns
						Materiāla_blīvums_g_cm3	S3-D3	1	Ns
						Materiāla_blīvums_g_cm3	M2-M1	0.691727	Ns
						Materiāla_blīvums_g_cm3	M3-M1	0.912255	Ns
						Materiāla_blīvums_g_cm3	S1-M1	0.821773	Ns
						Materiāla_blīvums_g_cm3	S2-M1	0.155222	Ns
						Materiāla_blīvums_g_cm3	S3-M1	0.990037	Ns
						Materiāla_blīvums_g_cm3	M3-M2	0.999998	Ns
						Materiāla_blīvums_g_cm3	S1-M2	0.0357852	S
						Materiāla_blīvums_g_cm3	S2-M2	0.994317	Ns
						Materiāla_blīvums_g_cm3	S3-M2	0.998864	Ns
						Materiāla_blīvums_g_cm3	S1-M3	0.0931272	Ns
						Materiāla_blīvums_g_cm3	S2-M3	0.926329	Ns
						Materiāla_blīvums_g_cm3	S3-M3	0.999999	Ns
						Materiāla_blīvums_g_cm3	S2-S1	0.00311122	S
						Materiāla_blīvums_g_cm3	S3-S1	0.206294	Ns
						Materiāla_blīvums_g_cm3	S3-S2	0.737198	Ns
						λ_tests_mW_mxK	C2-C1	1	Ns
						λ_tests_mW_mxK	C3-C1	1	Ns
						λ_tests_mW_mxK	D1-C1	0.172352	Ns
						λ_tests_mW_mxK	D2-C1	0.505416	Ns
						λ_tests_mW_mxK	D3-C1	0.343153	Ns
						λ_tests_mW_mxK	M1-C1	0.13833	Ns
						λ_tests_mW_mxK	M2-C1	0.85517	Ns
						λ_tests_mW_mxK	M3-C1	0.607999	Ns
						λ_tests_mW_mxK	S1-C1	2.10443e-05	S
						λ_tests_mW_mxK	S2-C1	0.996259	Ns
						λ_tests_mW_mxK	S3-C1	0.139994	Ns
						λ_tests_mW_mxK	C3-C2	1	Ns
						λ_tests_mW_mxK	D1-C2	0.322481	Ns
						λ_tests_mW_mxK	D2-C2	0.734254	Ns
						λ_tests_mW_mxK	D3-C2	0.559301	Ns
						λ_tests_mW_mxK	M1-C2	0.267422	Ns
						λ_tests_mW_mxK	M2-C2	0.967649	Ns
						λ_tests_mW_mxK	M3-C2	0.8228	Ns
						λ_tests_mW_mxK	S1-C2	4.9873e-05	S
						λ_tests_mW_mxK	S2-C2	0.999947	Ns
						λ_tests_mW_mxK	S3-C2	0.270189	Ns
						λ_tests_mW_mxK	D1-C3	0.166956	Ns
						λ_tests_mW_mxK	D2-C3	0.494781	Ns
						λ_tests_mW_mxK	D3-C3	0.334289	Ns
						λ_tests_mW_mxK	M1-C3	0.133824	Ns
						λ_tests_mW_mxK	M2-C3	0.847359	Ns
						λ_tests_mW_mxK	M3-C3	0.597094	Ns
						λ_tests_mW_mxK	S1-C3	2.02186e-05	S
						λ_tests_mW_mxK	S2-C3	0.995681	Ns
						λ_tests_mW_mxK	S3-C3	0.135444	Ns
						λ_tests_mW_mxK	D2-D1	0.99986	Ns
						λ_tests_mW_mxK	D3-D1	0.999999	Ns
						λ_tests_mW_mxK	M1-D1	1	Ns
						λ_tests_mW_mxK	M2-D1	0.971565	Ns
						λ_tests_mW_mxK	M3-D1	0.998991	Ns
						λ_tests_mW_mxK	S1-D1	0.0252957	S
						λ_tests_mW_mxK	S2-D1	0.694649	Ns
						λ_tests_mW_mxK	S3-D1	1	Ns
						λ_tests_mW_mxK	D3-D2	1	Ns
						λ_tests_mW_mxK	M1-D2	0.999389	Ns
						λ_tests_mW_mxK	M2-D2	0.999965	Ns
						λ_tests_mW_mxK	M3-D2	1	Ns
						λ_tests_mW_mxK	S1-D2	0.00501771	S
						λ_tests_mW_mxK	S2-D2	0.971675	Ns
						λ_tests_mW_mxK	S3-D2	0.999431	Ns
						λ_tests_mW_mxK	M1-D3	0.999991	Ns
						λ_tests_mW_mxK	M2-D3	0.998654	Ns
						λ_tests_mW_mxK	M3-D3	0.999998	Ns
						λ_tests_mW_mxK	S1-D3	0.00981413	S
						λ_tests_mW_mxK	S2-D3	0.900106	Ns
						λ_tests_mW_mxK	S3-D3	0.999992	Ns
						λ_tests_mW_mxK	M2-M1	0.948989	Ns
						λ_tests_mW_mxK	M3-M1	0.996901	Ns
						λ_tests_mW_mxK	S1-M1	0.0329134	S
						λ_tests_mW_mxK	S2-M1	0.621877	Ns
						λ_tests_mW_mxK	S3-M1	1	Ns
						λ_tests_mW_mxK	M3-M2	0.999999	Ns
						λ_tests_mW_mxK	S1-M2	0.0011784	S
						λ_tests_mW_mxK	S2-M2	0.999861	Ns
						λ_tests_mW_mxK	S3-M2	0.950436	Ns
						λ_tests_mW_mxK	S1-M3	0.00339221	S
						λ_tests_mW_mxK	S2-M3	0.989572	Ns
						λ_tests_mW_mxK	S3-M3	0.997067	Ns
						λ_tests_mW_mxK	S2-S1	0.000221495	S
						λ_tests_mW_mxK	S3-S1	0.0324575	S
						λ_tests_mW_mxK	S3-S2	0.625818	Ns

## Sheet: bending_statistics
Paraugs	Nummurs	Blīvums_g_cm3	Lieces_stiprība_pie_maksimālās_slodzes_σfM_Mpa	Relat_deform_pie_kuras_sasniegta_maksimālā_slodze_εfM	Elastības_modulis_E_Mpa		ANOVA	Blīvums_g_cm3	Lieces_stiprība_pie_maksimālās_slodzes_σfM_Mpa	Relat_deform_pie_kuras_sasniegta_maksimālā_slodze_εfM	Elastības_modulis_E_Mpa
C1	31	0.101046	0.117	3.4	5.62		p value	9.20855e-60	1.1828e-29	5.1226e-27	1.4646e-16
C1	32	0.104575	0.0671	2	3.36
C1	33	0.103333	0.128	2.8	6.07		POST - HOC Tokey-HDS
C1	34	0.104706	0.126	2.9	6.23		Result_name	Pairs of groups	p adj	Significence	p adj
C1	35	0.103791	0.124	3.2	6.48		dati_Blīvums_g_cm3	C2-C1	1.28439e-07	S
C2	36	0.13902	0.149	4.1	5.14		dati_Blīvums_g_cm3	C3-C1	0.185222	Ns
C2	37	0.135817	0.149	4.3	4.85		dati_Blīvums_g_cm3	D1-C1	0	S
C2	38	0.138562	0.148	5.1	4.58		dati_Blīvums_g_cm3	D2-C1	0	S
C2	39	0.136928	0.161	4.9	5.83		dati_Blīvums_g_cm3	M1-C1	0	S
C2	40	0.139673	0.154	4	5.15		dati_Blīvums_g_cm3	M2-C1	0	S
C3	41	0.0866013	0.0879	2.8	4.38		dati_Blīvums_g_cm3	M3-C1	0	S
C3	42	0.0922222	0.105	3.2	4.71		dati_Blīvums_g_cm3	M3-2-C1	0	S
C3	43	0.0880392	0.111	3.8	4.5		dati_Blīvums_g_cm3	S1-C1	0	S
C3	44	0.0908497	0.0945	3.2	3.99		dati_Blīvums_g_cm3	S2-C1	1.01583e-09	S
C3	45	0.0915686	0.1	3.3	4.51		dati_Blīvums_g_cm3	S3-C1	0	S
D1	46	0.205425	0.268	3.3	12.4		dati_Blīvums_g_cm3	C3-C2	1.10367e-12	S
D1	47	0.205033	0.284	3.1	16.3		dati_Blīvums_g_cm3	D1-C2	0	S
D1	48	0.206013	0.241	2.2	16.3		dati_Blīvums_g_cm3	D2-C2	0	S
D1	49	0.207255	0.227	2.1	15		dati_Blīvums_g_cm3	M1-C2	0	S
D1	50	0.202484	0.235	2.6	13.3		dati_Blīvums_g_cm3	M2-C2	7.99216e-05	S
D2	51	0.220392	0.169	3.4	7.61		dati_Blīvums_g_cm3	M3-C2	0	S
D2	52	0.223856	0.172	2.6	9.05		dati_Blīvums_g_cm3	M3-2-C2	5.98169e-07	S
D2	53	0.22549	0.173	2.1	10.6		dati_Blīvums_g_cm3	S1-C2	0	S
D2	54	0.226993	0.186	2.9	9.21		dati_Blīvums_g_cm3	S2-C2	0.996772	Ns
D2	55	0.220392	0.161	3	7.41		dati_Blīvums_g_cm3	S3-C2	0	S
S1		0.243959	0.0837	1.8	6.19		dati_Blīvums_g_cm3	D1-C3	0	S
S1		0.192725	0.0959	3	4.39		dati_Blīvums_g_cm3	D2-C3	0	S
S1		0.190352	0.105	3.5	4.01		dati_Blīvums_g_cm3	M1-C3	0	S
S1		0.192465	0.0841	2.6	4.13		dati_Blīvums_g_cm3	M2-C3	0	S
S1		0.195068	0.0841	2.6	4.01		dati_Blīvums_g_cm3	M3-C3	0	S
S1		0.191582	0.107	3.9	3.97		dati_Blīvums_g_cm3	M3-2-C3	0	S
S2	19	0.134348	0.429	4.5	16.5		dati_Blīvums_g_cm3	S1-C3	0	S
S2	20	0.141723	0.477	5.7	15.1		dati_Blīvums_g_cm3	S2-C3	0	S
S2	21	0.144784	0.547	5.4	19.6		dati_Blīvums_g_cm3	S3-C3	0	S
S2	22	0.148474	0.516	4.8	21.4		dati_Blīvums_g_cm3	D2-D1	0.0168508	S
S2	23	0.147455	0.53	4.8	20.1		dati_Blīvums_g_cm3	M1-D1	0	S
S2	24	0.138871	0.546	5.8	14.5		dati_Blīvums_g_cm3	M2-D1	7.96678e-11	S
S3	25	0.221266	0.315	6.8	7.86		dati_Blīvums_g_cm3	M3-D1	0.00190083	S
S3	26	0.222268	0.338	7.5	7.76		dati_Blīvums_g_cm3	M3-2-D1	1.07736e-07	S
S3	27	0.225082	0.336	7.9	6.8		dati_Blīvums_g_cm3	S1-D1	0.998528	Ns
S3	28	0.218226	0.314	10.3	4.62		dati_Blīvums_g_cm3	S2-D1	0	S
S3	29	0.221293	0.336	9	4.64		dati_Blīvums_g_cm3	S3-D1	0.0369787	S
S3	30	0.220044	0.254	8.6	3.24		dati_Blīvums_g_cm3	M1-D2	0	S
M1	48	0.304596	0.378	2.7	17		dati_Blīvums_g_cm3	M2-D2	0	S
M1	49	0.311281	0.351	2.5	22.1		dati_Blīvums_g_cm3	M3-D2	0.999877	Ns
M1	50	0.322583	0.333	1.8	33.1		dati_Blīvums_g_cm3	M3-2-D2	0	S
M1	51	0.323683	0.436	2	34.4		dati_Blīvums_g_cm3	S1-D2	0.000533715	S
M1	52	0.320989	0.444	2.9	26.7		dati_Blīvums_g_cm3	S2-D2	0	S
M2	31	0.161736	0.432	9.7	12.7		dati_Blīvums_g_cm3	S3-D2	0.999999	Ns
M2	32	0.165538	0.484	8.2	8.15		dati_Blīvums_g_cm3	M2-M1	0	S
M2	33	0.160273	0.426	8.9	7.04		dati_Blīvums_g_cm3	M3-M1	0	S
M2	34	0.164614	0.383	7.2	7.99		dati_Blīvums_g_cm3	M3-2-M1	0	S
M2	35	0.157653	0.389	7.5	8.96		dati_Blīvums_g_cm3	S1-M1	0	S
M2	36	0.167666	0.402	8.4	9.52		dati_Blīvums_g_cm3	S2-M1	0	S
M3	37	0.230411	0.444	9.1	5.05		dati_Blīvums_g_cm3	S3-M1	0	S
M3	38	0.223267	0.386	6.7	8.99		dati_Blīvums_g_cm3	M3-M2	0	S
M3	39	0.229002	0.404	7.5	7.6		dati_Blīvums_g_cm3	M3-2-M2	0.875795	Ns
M3	40	0.226967	0.462	7.1	8.34		dati_Blīvums_g_cm3	S1-M2	5.18077e-10	S
M3	42	0.224396	0.535	7.4	16.9		dati_Blīvums_g_cm3	S2-M2	0.00119638	S
M3-2	69	0.170124	0.343	7.6	11.1		dati_Blīvums_g_cm3	S3-M2	0	S
M3-2	70	0.163353	0.25	6.8	7.47		dati_Blīvums_g_cm3	M3-2-M3	0	S
M3-2	71	0.171656	0.239	5.6	7.39		dati_Blīvums_g_cm3	S1-M3	4.07811e-05	S
M3-2	72	0.171647	0.33	7.1	9.17		dati_Blīvums_g_cm3	S2-M3	0	S
M3-2	73	0.175734	0.376	6.2	11.2		dati_Blīvums_g_cm3	S3-M3	0.987183	Ns
							dati_Blīvums_g_cm3	S1-M3-2	9.63842e-07	S
							dati_Blīvums_g_cm3	S2-M3-2	7.79665e-06	S
							dati_Blīvums_g_cm3	S3-M3-2	0	S
							dati_Blīvums_g_cm3	S2-S1	0	S
							dati_Blīvums_g_cm3	S3-S1	0.00116609	S
							dati_Blīvums_g_cm3	S3-S2	0	S
							dati_Lieces_stiprība_pie_maksimālās_slodzes_σfM_Mpa	C2-C1	0.83523	Ns
							dati_Lieces_stiprība_pie_maksimālās_slodzes_σfM_Mpa	C3-C1	0.999988	Ns
							dati_Lieces_stiprība_pie_maksimālās_slodzes_σfM_Mpa	D1-C1	8.16435e-06	S
							dati_Lieces_stiprība_pie_maksimālās_slodzes_σfM_Mpa	D2-C1	0.288759	Ns
							dati_Lieces_stiprība_pie_maksimālās_slodzes_σfM_Mpa	M1-C1	0	S
							dati_Lieces_stiprība_pie_maksimālās_slodzes_σfM_Mpa	M2-C1	0	S
							dati_Lieces_stiprība_pie_maksimālās_slodzes_σfM_Mpa	M3-C1	0	S
							dati_Lieces_stiprība_pie_maksimālās_slodzes_σfM_Mpa	M3-2-C1	9.49781e-10	S
							dati_Lieces_stiprība_pie_maksimālās_slodzes_σfM_Mpa	S1-C1	0.999065	Ns
							dati_Lieces_stiprība_pie_maksimālās_slodzes_σfM_Mpa	S2-C1	0	S
							dati_Lieces_stiprība_pie_maksimālās_slodzes_σfM_Mpa	S3-C1	6.36636e-11	S
							dati_Lieces_stiprība_pie_maksimālās_slodzes_σfM_Mpa	C3-C2	0.480741	Ns
							dati_Lieces_stiprība_pie_maksimālās_slodzes_σfM_Mpa	D1-C2	0.00334141	S
							dati_Lieces_stiprība_pie_maksimālās_slodzes_σfM_Mpa	D2-C2	0.999052	Ns
							dati_Lieces_stiprība_pie_maksimālās_slodzes_σfM_Mpa	M1-C2	0	S
							dati_Lieces_stiprība_pie_maksimālās_slodzes_σfM_Mpa	M2-C2	0	S
							dati_Lieces_stiprība_pie_maksimālās_slodzes_σfM_Mpa	M3-C2	0	S
							dati_Lieces_stiprība_pie_maksimālās_slodzes_σfM_Mpa	M3-2-C2	5.54494e-07	S
							dati_Lieces_stiprība_pie_maksimālās_slodzes_σfM_Mpa	S1-C2	0.250681	Ns
							dati_Lieces_stiprība_pie_maksimālās_slodzes_σfM_Mpa	S2-C2	0	S
							dati_Lieces_stiprība_pie_maksimālās_slodzes_σfM_Mpa	S3-C2	4.84339e-08	S
							dati_Lieces_stiprība_pie_maksimālās_slodzes_σfM_Mpa	D1-C3	1.06762e-06	S
							dati_Lieces_stiprība_pie_maksimālās_slodzes_σfM_Mpa	D2-C3	0.0881282	Ns
							dati_Lieces_stiprība_pie_maksimālās_slodzes_σfM_Mpa	M1-C3	0	S
							dati_Lieces_stiprība_pie_maksimālās_slodzes_σfM_Mpa	M2-C3	0	S
							dati_Lieces_stiprība_pie_maksimālās_slodzes_σfM_Mpa	M3-C3	0	S
							dati_Lieces_stiprība_pie_maksimālās_slodzes_σfM_Mpa	M3-2-C3	1.25421e-10	S
							dati_Lieces_stiprība_pie_maksimālās_slodzes_σfM_Mpa	S1-C3	1	Ns
							dati_Lieces_stiprība_pie_maksimālās_slodzes_σfM_Mpa	S2-C3	0	S
							dati_Lieces_stiprība_pie_maksimālās_slodzes_σfM_Mpa	S3-C3	5.1098e-12	S
							dati_Lieces_stiprība_pie_maksimālās_slodzes_σfM_Mpa	D2-D1	0.0438819	S
							dati_Lieces_stiprība_pie_maksimālās_slodzes_σfM_Mpa	M1-D1	9.84415e-06	S
							dati_Lieces_stiprība_pie_maksimālās_slodzes_σfM_Mpa	M2-D1	2.08298e-08	S
							dati_Lieces_stiprība_pie_maksimālās_slodzes_σfM_Mpa	M3-D1	9.46773e-10	S
							dati_Lieces_stiprība_pie_maksimālās_slodzes_σfM_Mpa	M3-2-D1	0.366994	Ns
							dati_Lieces_stiprība_pie_maksimālās_slodzes_σfM_Mpa	S1-D1	1.24028e-07	S
							dati_Lieces_stiprība_pie_maksimālās_slodzes_σfM_Mpa	S2-D1	0	S
							dati_Lieces_stiprība_pie_maksimālās_slodzes_σfM_Mpa	S3-D1	0.148257	Ns
							dati_Lieces_stiprība_pie_maksimālās_slodzes_σfM_Mpa	M1-D2	3.21408e-11	S
							dati_Lieces_stiprība_pie_maksimālās_slodzes_σfM_Mpa	M2-D2	0	S
							dati_Lieces_stiprība_pie_maksimālās_slodzes_σfM_Mpa	M3-D2	0	S
							dati_Lieces_stiprība_pie_maksimālās_slodzes_σfM_Mpa	M3-2-D2	1.35084e-05	S
							dati_Lieces_stiprība_pie_maksimālās_slodzes_σfM_Mpa	S1-D2	0.0285954	S
							dati_Lieces_stiprība_pie_maksimālās_slodzes_σfM_Mpa	S2-D2	0	S
							dati_Lieces_stiprība_pie_maksimālās_slodzes_σfM_Mpa	S3-D2	1.39057e-06	S
							dati_Lieces_stiprība_pie_maksimālās_slodzes_σfM_Mpa	M2-M1	0.953429	Ns
							dati_Lieces_stiprība_pie_maksimālās_slodzes_σfM_Mpa	M3-M1	0.336232	Ns
							dati_Lieces_stiprība_pie_maksimālās_slodzes_σfM_Mpa	M3-2-M1	0.0346898	S
							dati_Lieces_stiprība_pie_maksimālās_slodzes_σfM_Mpa	S1-M1	0	S
							dati_Lieces_stiprība_pie_maksimālās_slodzes_σfM_Mpa	S2-M1	7.55616e-05	S
							dati_Lieces_stiprība_pie_maksimālās_slodzes_σfM_Mpa	S3-M1	0.0594145	Ns
							dati_Lieces_stiprība_pie_maksimālās_slodzes_σfM_Mpa	M3-M2	0.983249	Ns
							dati_Lieces_stiprība_pie_maksimālās_slodzes_σfM_Mpa	M3-2-M2	0.000245348	S
							dati_Lieces_stiprība_pie_maksimālās_slodzes_σfM_Mpa	S1-M2	0	S
							dati_Lieces_stiprība_pie_maksimālās_slodzes_σfM_Mpa	S2-M2	0.00454164	S
							dati_Lieces_stiprība_pie_maksimālās_slodzes_σfM_Mpa	S3-M2	0.000382996	S
							dati_Lieces_stiprība_pie_maksimālās_slodzes_σfM_Mpa	M3-2-M3	8.13848e-06	S
							dati_Lieces_stiprība_pie_maksimālās_slodzes_σfM_Mpa	S1-M3	0	S
							dati_Lieces_stiprība_pie_maksimālās_slodzes_σfM_Mpa	S2-M3	0.201978	Ns
							dati_Lieces_stiprība_pie_maksimālās_slodzes_σfM_Mpa	S3-M3	1.13309e-05	S
							dati_Lieces_stiprība_pie_maksimālās_slodzes_σfM_Mpa	S1-M3-2	7.49434e-12	S
							dati_Lieces_stiprība_pie_maksimālās_slodzes_σfM_Mpa	S2-M3-2	1.091e-10	S
							dati_Lieces_stiprība_pie_maksimālās_slodzes_σfM_Mpa	S3-M3-2	1	Ns
							dati_Lieces_stiprība_pie_maksimālās_slodzes_σfM_Mpa	S2-S1	0	S
							dati_Lieces_stiprība_pie_maksimālās_slodzes_σfM_Mpa	S3-S1	0	S
							dati_Lieces_stiprība_pie_maksimālās_slodzes_σfM_Mpa	S3-S2	8.51393e-11	S
							dati_Relat_deform_pie_kuras_sasniegta_maksimālā_slodze_εfM	C2-C1	0.0374382	S
							dati_Relat_deform_pie_kuras_sasniegta_maksimālā_slodze_εfM	C3-C1	0.999139	Ns
							dati_Relat_deform_pie_kuras_sasniegta_maksimālā_slodze_εfM	D1-C1	0.999999	Ns
							dati_Relat_deform_pie_kuras_sasniegta_maksimālā_slodze_εfM	D2-C1	1	Ns
							dati_Relat_deform_pie_kuras_sasniegta_maksimālā_slodze_εfM	M1-C1	0.995664	Ns
							dati_Relat_deform_pie_kuras_sasniegta_maksimālā_slodze_εfM	M2-C1	0	S
							dati_Relat_deform_pie_kuras_sasniegta_maksimālā_slodze_εfM	M3-C1	0	S
							dati_Relat_deform_pie_kuras_sasniegta_maksimālā_slodze_εfM	M3-2-C1	2.96251e-09	S
							dati_Relat_deform_pie_kuras_sasniegta_maksimālā_slodze_εfM	S1-C1	1	Ns
							dati_Relat_deform_pie_kuras_sasniegta_maksimālā_slodze_εfM	S2-C1	0.000167665	S
							dati_Relat_deform_pie_kuras_sasniegta_maksimālā_slodze_εfM	S3-C1	0	S
							dati_Relat_deform_pie_kuras_sasniegta_maksimālā_slodze_εfM	C3-C2	0.275565	Ns
							dati_Relat_deform_pie_kuras_sasniegta_maksimālā_slodze_εfM	D1-C2	0.0109028	S
							dati_Relat_deform_pie_kuras_sasniegta_maksimālā_slodze_εfM	D2-C2	0.0262051	S
							dati_Relat_deform_pie_kuras_sasniegta_maksimālā_slodze_εfM	M1-C2	0.00162267	S
							dati_Relat_deform_pie_kuras_sasniegta_maksimālā_slodze_εfM	M2-C2	5.81187e-10	S
							dati_Relat_deform_pie_kuras_sasniegta_maksimālā_slodze_εfM	M3-C2	8.98215e-07	S
							dati_Relat_deform_pie_kuras_sasniegta_maksimālā_slodze_εfM	M3-2-C2	0.000914513	S
							dati_Relat_deform_pie_kuras_sasniegta_maksimālā_slodze_εfM	S1-C2	0.0313227	S
							dati_Relat_deform_pie_kuras_sasniegta_maksimālā_slodze_εfM	S2-C2	0.914368	Ns
							dati_Relat_deform_pie_kuras_sasniegta_maksimālā_slodze_εfM	S3-C2	4.42295e-10	S
							dati_Relat_deform_pie_kuras_sasniegta_maksimālā_slodze_εfM	D1-C3	0.974425	Ns
							dati_Relat_deform_pie_kuras_sasniegta_maksimālā_slodze_εfM	D2-C3	0.996992	Ns
							dati_Relat_deform_pie_kuras_sasniegta_maksimālā_slodze_εfM	M1-C3	0.742991	Ns
							dati_Relat_deform_pie_kuras_sasniegta_maksimālā_slodze_εfM	M2-C3	0	S
							dati_Relat_deform_pie_kuras_sasniegta_maksimālā_slodze_εfM	M3-C3	5.72152e-11	S
							dati_Relat_deform_pie_kuras_sasniegta_maksimālā_slodze_εfM	M3-2-C3	7.0445e-08	S
							dati_Relat_deform_pie_kuras_sasniegta_maksimālā_slodze_εfM	S1-C3	0.999516	Ns
							dati_Relat_deform_pie_kuras_sasniegta_maksimālā_slodze_εfM	S2-C3	0.00346662	S
							dati_Relat_deform_pie_kuras_sasniegta_maksimālā_slodze_εfM	S3-C3	0	S
							dati_Relat_deform_pie_kuras_sasniegta_maksimālā_slodze_εfM	D2-D1	1	Ns
							dati_Relat_deform_pie_kuras_sasniegta_maksimālā_slodze_εfM	M1-D1	0.999973	Ns
							dati_Relat_deform_pie_kuras_sasniegta_maksimālā_slodze_εfM	M2-D1	0	S
							dati_Relat_deform_pie_kuras_sasniegta_maksimālā_slodze_εfM	M3-D1	0	S
							dati_Relat_deform_pie_kuras_sasniegta_maksimālā_slodze_εfM	M3-2-D1	6.15283e-10	S
							dati_Relat_deform_pie_kuras_sasniegta_maksimālā_slodze_εfM	S1-D1	0.999991	Ns
							dati_Relat_deform_pie_kuras_sasniegta_maksimālā_slodze_εfM	S2-D1	3.39251e-05	S
							dati_Relat_deform_pie_kuras_sasniegta_maksimālā_slodze_εfM	S3-D1	0	S
							dati_Relat_deform_pie_kuras_sasniegta_maksimālā_slodze_εfM	M1-D2	0.998657	Ns
							dati_Relat_deform_pie_kuras_sasniegta_maksimālā_slodze_εfM	M2-D2	0	S
							dati_Relat_deform_pie_kuras_sasniegta_maksimālā_slodze_εfM	M3-D2	0	S
							dati_Relat_deform_pie_kuras_sasniegta_maksimālā_slodze_εfM	M3-2-D2	1.84727e-09	S
							dati_Relat_deform_pie_kuras_sasniegta_maksimālā_slodze_εfM	S1-D2	1	Ns
							dati_Relat_deform_pie_kuras_sasniegta_maksimālā_slodze_εfM	S2-D2	0.000104268	S
							dati_Relat_deform_pie_kuras_sasniegta_maksimālā_slodze_εfM	S3-D2	0	S
							dati_Relat_deform_pie_kuras_sasniegta_maksimālā_slodze_εfM	M2-M1	0	S
							dati_Relat_deform_pie_kuras_sasniegta_maksimālā_slodze_εfM	M3-M1	0	S
							dati_Relat_deform_pie_kuras_sasniegta_maksimālā_slodze_εfM	M3-2-M1	6.72854e-11	S
							dati_Relat_deform_pie_kuras_sasniegta_maksimālā_slodze_εfM	S1-M1	0.988041	Ns
							dati_Relat_deform_pie_kuras_sasniegta_maksimālā_slodze_εfM	S2-M1	3.43793e-06	S
							dati_Relat_deform_pie_kuras_sasniegta_maksimālā_slodze_εfM	S3-M1	0	S
							dati_Relat_deform_pie_kuras_sasniegta_maksimālā_slodze_εfM	M3-M2	0.849676	Ns
							dati_Relat_deform_pie_kuras_sasniegta_maksimālā_slodze_εfM	M3-2-M2	0.0192501	S
							dati_Relat_deform_pie_kuras_sasniegta_maksimālā_slodze_εfM	S1-M2	0	S
							dati_Relat_deform_pie_kuras_sasniegta_maksimālā_slodze_εfM	S2-M2	4.70907e-08	S
							dati_Relat_deform_pie_kuras_sasniegta_maksimālā_slodze_εfM	S3-M2	1	Ns
							dati_Relat_deform_pie_kuras_sasniegta_maksimālā_slodze_εfM	M3-2-M3	0.715945	Ns
							dati_Relat_deform_pie_kuras_sasniegta_maksimālā_slodze_εfM	S1-M3	0	S
							dati_Relat_deform_pie_kuras_sasniegta_maksimālā_slodze_εfM	S2-M3	8.43157e-05	S
							dati_Relat_deform_pie_kuras_sasniegta_maksimālā_slodze_εfM	S3-M3	0.811484	Ns
							dati_Relat_deform_pie_kuras_sasniegta_maksimālā_slodze_εfM	S1-M3-2	1.08946e-09	S
							dati_Relat_deform_pie_kuras_sasniegta_maksimālā_slodze_εfM	S2-M3-2	0.0528823	Ns
							dati_Relat_deform_pie_kuras_sasniegta_maksimālā_slodze_εfM	S3-M3-2	0.0154802	S
							dati_Relat_deform_pie_kuras_sasniegta_maksimālā_slodze_εfM	S2-S1	9.58093e-05	S
							dati_Relat_deform_pie_kuras_sasniegta_maksimālā_slodze_εfM	S3-S1	0	S
							dati_Relat_deform_pie_kuras_sasniegta_maksimālā_slodze_εfM	S3-S2	3.52305e-08	S
							dati_Elastības_modulis_E_Mpa	C2-C1	1	Ns
							dati_Elastības_modulis_E_Mpa	C3-C1	0.999961	Ns
							dati_Elastības_modulis_E_Mpa	D1-C1	0.000307501	S
							dati_Elastības_modulis_E_Mpa	D2-C1	0.812584	Ns
							dati_Elastības_modulis_E_Mpa	M1-C1	0	S
							dati_Elastības_modulis_E_Mpa	M2-C1	0.664245	Ns
							dati_Elastības_modulis_E_Mpa	M3-C1	0.604408	Ns
							dati_Elastības_modulis_E_Mpa	M3-2-C1	0.64572	Ns
							dati_Elastības_modulis_E_Mpa	S1-C1	0.999955	Ns
							dati_Elastības_modulis_E_Mpa	S2-C1	1.71634e-07	S
							dati_Elastības_modulis_E_Mpa	S3-C1	1	Ns
							dati_Elastības_modulis_E_Mpa	C3-C2	1	Ns
							dati_Elastības_modulis_E_Mpa	D1-C2	0.00013151	S
							dati_Elastības_modulis_E_Mpa	D2-C2	0.663503	Ns
							dati_Elastības_modulis_E_Mpa	M1-C2	0	S
							dati_Elastības_modulis_E_Mpa	M2-C2	0.49057	Ns
							dati_Elastības_modulis_E_Mpa	M3-C2	0.439229	Ns
							dati_Elastības_modulis_E_Mpa	M3-2-C2	0.479321	Ns
							dati_Elastības_modulis_E_Mpa	S1-C2	1	Ns
							dati_Elastības_modulis_E_Mpa	S2-C2	6.71078e-08	S
							dati_Elastības_modulis_E_Mpa	S3-C2	1	Ns
							dati_Elastības_modulis_E_Mpa	D1-C3	3.38934e-05	S
							dati_Elastības_modulis_E_Mpa	D2-C3	0.406687	Ns
							dati_Elastības_modulis_E_Mpa	M1-C3	0	S
							dati_Elastības_modulis_E_Mpa	M2-C3	0.254718	Ns
							dati_Elastības_modulis_E_Mpa	M3-C3	0.226568	Ns
							dati_Elastības_modulis_E_Mpa	M3-2-C3	0.254828	Ns
							dati_Elastības_modulis_E_Mpa	S1-C3	1	Ns
							dati_Elastības_modulis_E_Mpa	S2-C3	1.54708e-08	S
							dati_Elastības_modulis_E_Mpa	S3-C3	0.999535	Ns
							dati_Elastības_modulis_E_Mpa	D2-D1	0.0718148	Ns
							dati_Elastības_modulis_E_Mpa	M1-D1	9.90679e-07	S
							dati_Elastības_modulis_E_Mpa	M2-D1	0.0753534	Ns
							dati_Elastības_modulis_E_Mpa	M3-D1	0.155972	Ns
							dati_Elastības_modulis_E_Mpa	M3-2-D1	0.136412	Ns
							dati_Elastības_modulis_E_Mpa	S1-D1	1.46477e-05	S
							dati_Elastības_modulis_E_Mpa	S2-D1	0.773826	Ns
							dati_Elastības_modulis_E_Mpa	S3-D1	0.000242169	S
							dati_Elastības_modulis_E_Mpa	M1-D2	4.11637e-12	S
							dati_Elastības_modulis_E_Mpa	M2-D2	1	Ns
							dati_Elastības_modulis_E_Mpa	M3-D2	1	Ns
							dati_Elastības_modulis_E_Mpa	M3-2-D2	1	Ns
							dati_Elastības_modulis_E_Mpa	S1-D2	0.352666	Ns
							dati_Elastības_modulis_E_Mpa	S2-D2	0.000146317	S
							dati_Elastības_modulis_E_Mpa	S3-D2	0.850751	Ns
							dati_Elastības_modulis_E_Mpa	M2-M1	0	S
							dati_Elastības_modulis_E_Mpa	M3-M1	2.10122e-11	S
							dati_Elastības_modulis_E_Mpa	M3-2-M1	1.62875e-11	S
							dati_Elastības_modulis_E_Mpa	S1-M1	0	S
							dati_Elastības_modulis_E_Mpa	S2-M1	0.000265831	S
							dati_Elastības_modulis_E_Mpa	S3-M1	0	S
							dati_Elastības_modulis_E_Mpa	M3-M2	1	Ns
							dati_Elastības_modulis_E_Mpa	M3-2-M2	1	Ns
							dati_Elastības_modulis_E_Mpa	S1-M2	0.204669	Ns
							dati_Elastības_modulis_E_Mpa	S2-M2	0.000108892	S
							dati_Elastības_modulis_E_Mpa	S3-M2	0.705817	Ns
							dati_Elastības_modulis_E_Mpa	M3-2-M3	1	Ns
							dati_Elastības_modulis_E_Mpa	S1-M3	0.183695	Ns
							dati_Elastības_modulis_E_Mpa	S2-M3	0.00048427	S
							dati_Elastības_modulis_E_Mpa	S3-M3	0.645675	Ns
							dati_Elastības_modulis_E_Mpa	S1-M3-2	0.209261	Ns
							dati_Elastības_modulis_E_Mpa	S2-M3-2	0.000389812	S
							dati_Elastības_modulis_E_Mpa	S3-M3-2	0.687888	Ns
							dati_Elastības_modulis_E_Mpa	S2-S1	4.15242e-09	S
							dati_Elastības_modulis_E_Mpa	S3-S1	0.999415	Ns
							dati_Elastības_modulis_E_Mpa	S3-S2	8.69607e-08	S
